# Supplementary material for: Actual versus Forecast Burden of Primary Hip and Knee Replacement Surgery in Australia: Analysis of Data from the Australian Orthopaedic Association National Joint Replacement Registry
Source: J Clin Med. 2022 Mar 28;11(7):1883. doi: 10.3390/jcm11071883 (PMC8999855; doi:10.3390/jcm11071883)
Supplement: Supplementary file 1 [file jcm-11-01883-s001.zip]

Archive with 1 entries (1 files):
- jcm-1631997-supplementary.pdf
